# Supplementary material for: Sex-Specific Audience Effect in the Context of Mate Choice in Zebra Finches
Source: PLoS One. 2016 Feb 3;11(2):e0147130. doi: 10.1371/journal.pone.0147130 (PMC4739725; doi:10.1371/journal.pone.0147130)
Supplement: S1 Table — (XLSX) [file pone.0147130.s001.xlsx]

## Sheet: female with audience
female choosing time [s]					weight [g]					Song directed					Song undirected					Audience time [s]
1.1.	1.2.	2.1.	2.2.		1.1.	1.2.	test	audience		1.1.	1.2.	2.1.	2.2.		1.1.	1.2.	2.1.	2.2.
235	655	445	310		12.23	12.4	12.41	13.9		1	1	0	0		6	43	3	19		700
595	680	465	500		11.13	9.97	11.48	11.28		19	13	5	6		0	0	0	0		1320
315	255	85	35		12.61	11.13	11.78	11.28		0	5	0	2		0	0	0	0		1315
415	670	645	820		11.19	11.96	12.99	12.38		8	7	1	2		1	0	0	0		270
495	440	320	400		12.22	10.11	13.41	12.13		0	7	1	5		12	2	3	0		1325
1656	90	285	600		11.78	12.11	12.46	12.62		17	2	3	14		0	43	0	1		1155
495	725	465	930		10.09	11.78	13.57	12.62		0	13	1	1		0	1	0	0		1335
650	710	165	180		11.41	12.63	11.18	12.04		6	10	0	2		3	1	15	10		1030
135	190	75	90		11.9	11.41	11.28	12.04		0	3	0	1		0	1	0	0		1510
485	1160	890	685		11.41	12.29	12.78	13.33		8	0	3	0		0	0	0	0		475
710	1190	1090	740		12.29	12.92	9.77	13.33		1	8	0	4		5	0	0	0		1125
270	715	110	455		10.76	11.95	12.86	11.13		0	4	0	1		0	0	0	0		1060
540	970	465	515		10.91	10.76	13.19	11.13		1	0	0	0		0	0	0	0		730
380	1325	140	25		11.79	11.57	12.87	12.31		1	0	0	0		0	0	0	0		1030
495	330	365	190		12.17	11.79	12.47	12.31		14	2	4	1		0	0	2	0		2045
1.1.	first mate-choice test, adorned bird
1.2.	first mate-choice test, unadorned bird
2.1.	second mate-choice test, adorned bird
2.2.	second mate-choice test, unadorned bird
test	test bird
audience	audience bird

## Sheet: female without audience
female choosing time [s]					weight [g]				song directed					song undirected
1.1.	1.2.	2.1.	2.2.		1.1.	1.2.	test		1.1.	1.2.	2.1.	2.2.		1.1.	1.2.	2.1.	2.2.
800	290	465	405		11.55	12.23	14.05		15	0	7	0		0	3	0	5
905	650	975	610		11.98	12.61	12.75		14	0	3	0		0	0	0	0
790	670	790	635		9.97	11.98	12.44		3	7	2	2		2	1	1	3
635	635	755	940		11.96	12.54	12		4	9	2	4		1	2	0	0
155	305	185	190		15.44	10.32	11.67		4	5	3	5		1	0	2	0
1165	450	1195	285		12.36	10.09	10.98		0	1	0	0		0	0	0	0
1365	265	1355	130		12.91	11.9	15.5		23	0	12	0		2	0	0	0
510	720	350	1200		12.63	12.91	11.57		4	8	0	6		0	1	5	11
475	560	335	315		12.92	11.06	12.29		11	0	0	0		0	0	3	0
290	675	335	485		11.06	11.41	10.43		0	4	0	3		0	0	0	0
240	605	275	1230		10.38	10.83	13.05		0	12	0	6		0	0	0	0
830	420	265	265		10.68	10.38	12.6		6	0	0	0		0	1	0	2
330	990	595	770		11.35	10.91	12.61		0	17	0	0		0	0	0	0
785	760	615	735		11.95	11.35	10.82		1	0	0	0		3	0	0	0
840	350	680	630		12.02	12.17	12.82		24	4	8	1		0	0	12	2
1.1.	first mate-choice test, adorned bird
1.2.	first mate-choice test, unadorned bird
2.1.	second mate-choice test, adorned bird
2.2.	second mate-choice test, unadorned bird
test	test bird

## Sheet: male with audience
male choosing time [s]					weight [g]					song directed at stimulus birds						song undirected			audience song directed at test male	undirected song of audience		audience time [s]
1.1.	1.2.	2.1.	2.2.		1.1.	1.2.	test	audience		1.1.	1.2.	2.1.	2.2.	at audience		1.	2.
155	155	140	340		12.55	11.3	11.45	9.72		0	0	0	0	0		0	0		0	0		280
175	185	150	565		12.41	12.55	13.37	9.72		6	2	1	0	0		54	38		0	0		570
40	570	370	655		10.68	12.52	13.74	12.11		0	2	0	0	0		11	0		3	6		2030
195	520	670	280		12	11.89	11.2	12.4		4	3	0	2	0		1	7		0	4		1400
150	380	885	170		12.99	11.69	10.93	12.48		0	3	0	1	0		0	0		0	0		2205
150	425	250	295		11.69	12.04	11.75	12.48		0	0	0	0	0		27	0		0	2		1685
160	55	245	85		14.33	12.62	11.97	10.56		1	2	1	0	0		3	0		1	0		510
65	70	985	30		11.6	12.27	11.45	12.28		1	0	0	0	0		0	0		0	10		710
270	1225	515	425		12.27	12.89	11.29	12.28		0	0	0	0	0		56	16		0	2		555
85	65	120	25		11.11	13.47	11.97	14.66		1	0	0	0	0		11	15		2	2		875
255	290	290	245		10.91	10.02	12.9	11.33		1	1	0	0	4		0	4		1	0		1090
515	290	900	340		11.98	12.51	11.4	11.12		9	0	0	0	0		0	0		0	0		495
95	180	190	35		12.51	12.07	11.62	11.12		0	0	1	0	0		0	0		0	0		1305
135	225	180	125		11.94	11.98	12.21	11.19		9	15	1	4	5		0	4		0	0		835
415	210	225	140		12.28	12.53	13.05	11.2		0	0	0	0	0		11	0		0	14		810
1.1.	first mate-choice test, adorned bird
1.2.	first mate-choice test, unadorned bird
2.1.	second mate-choice test, adorned bird
2.2.	second mate-choice test, unadorned bird
test	test bird
audience	audience bird
1.	song undirected during first mate-choice test
2.	song undirected during second mate-choice test

## Sheet: male without audience
male choosing time [s]					weight [g]				song directed					song undirected
1.1.	1.2.	2.1.	2.2.		1.1.	1.2.	test		1.1.	1.2.	2.1.	2.2.		1.	2.
295	470	295	570		11.52	12.41	14.66		0	0	0	0		1	0
520	330	130	845		12.25	12.05	12.96		9	5	1	1		4	6
160	50	305	100		11.21	12.87	12.77		0	0	0	0		8	0
515	685	750	755		11.89	11.21	10.76		0	0	0	0		1	1
1565	195	1065	375		11.78	14.33	15.15		4	2	4	0		18	7
575	840	710	1020		10.58	11.78	10.56		4	0	0	1		0	1
1060	85	1910	370		12.89	12.5	11.58		0	0	1	0		0	0
575	450	685	970		12.19	10.42	11.61		0	0	0	0		21	16
270	180	190	1145		10.42	11.11	11.34		15	20	3	14		11	31
0	20	55	15		11.1	12.83	10.74		0	0	0	0		9	1
100	90	175	170		12.2	13.42	11.57		4	4	1	2		20	1
1115	410	815	380		13.42	12.5	12.24		0	0	0	1		16	0
65	1840	1150	1060		12.24	11.13	11.99		1	1	0	0		0	1
350	175	220	180		12.07	11.94	11.55		1	0	0	0		2	1
575	280	260	330		13	12.24	10.38		0	0	0	0		0	0
1.1.	first mate-choice test, adorned bird
1.2.	first mate-choice test, unadorned bird
2.1.	second mate-choice test, adorned bird
2.2.	second mate-choice test, unadorned bird
test	test bird
1.	song undirected during first mate-choice test
2.	song undirected during second mate-choice test
